# Supplementary material for: Analysis of Domestication Loci in Wild Rice Populations
Source: Plants (Basel). 2023 Jan 20;12(3):489. doi: 10.3390/plants12030489 (PMC9919211; doi:10.3390/plants12030489)
Supplement: Supplementary file 1 [file plants-12-00489-s001.zip]

Archive with 1 entries (1 files):
- plants-1952851-supplementary.pdf
